# Supplementary material for: Possible Prognostic Role of BMI Before Chemotherapy in the Outcomes of Women with Ovarian Cancer
Source: Nutrients. 2025 Jan 31;17(3):556. doi: 10.3390/nu17030556 (PMC11820758; doi:10.3390/nu17030556)
Supplement: Supplementary file 1 [file nutrients-17-00556-s001.zip]

Archive with 1 entries (1 files):
- nutrients-3449224-supplementary.pdf
